# Supplementary material for: Perceived Racial Discrimination, Psychological Distress, and Suicidal Behavior in Adolescence: Secondary Analysis of Cross-Sectional Data from a Statewide Youth Survey
Source: Healthcare (Basel). 2024 May 14;12(10):1011. doi: 10.3390/healthcare12101011 (PMC11121279; doi:10.3390/healthcare12101011)
Supplement: Supplementary file 1 [file healthcare-12-01011-s001.zip]

Archive with 1 entries (1 files):
- healthcare-2961710-supplementary.pdf
